# Supplementary material for: The Involvement of Antioxidant Enzyme System, Nitrogen Metabolism and Osmoregulatory Substances in Alleviating Salt Stress in Inbred Maize Lines and Hormone Regulation Mechanisms
Source: Plants (Basel). 2022 Jun 10;11(12):1547. doi: 10.3390/plants11121547 (PMC9227288; doi:10.3390/plants11121547)
Supplement: Supplementary file 1 [file plants-11-01547-s001.zip]

Archive with 1 entries (1 files):
- plants-1738402-supplementary.pdf
